# Supplementary material for: Tumor-Induced T Cell Polarization by Schwann Cells
Source: Cells. 2022 Nov 9;11(22):3541. doi: 10.3390/cells11223541 (PMC9688729; doi:10.3390/cells11223541)
Supplement: Supplementary file 1 [file cells-11-03541-s001.zip]

Archive with 1 entries (1 files):
- cells-1984767-supplementary.pdf
